# Supplementary material for: A sensitive liquid chromatography–tandem mass spectrometry analytical method of steroid hormones in small blubber samples from four whale species
Source: Conserv Physiol. 2026 Apr 13;14(1):coag023. doi: 10.1093/conphys/coag023 (PMC13076008; doi:10.1093/conphys/coag023)
Supplement: Web_Material_coag023 [file web_material_coag023.zip]

Archive with 2 entries (2 files):
- Graphical abstract.pdf
- Supplementary_materials.pdf
